# Supplementary material for: Estimation of Children’s Soil and Dust Ingestion Rates and Health Risk at E-Waste Dismantling Area
Source: Int J Environ Res Public Health. 2022 Jun 15;19(12):7332. doi: 10.3390/ijerph19127332 (PMC9224165; doi:10.3390/ijerph19127332)
Supplement: Supplementary file 1 [file ijerph-19-07332-s001.zip]

Archive with 1 entries (1 files):
- ijerph-1700078-supplementary.pdf
